# Supplementary material for: Two Novel Variants of WDR26 in Chinese Patients with Intellectual Disability
Source: Genes (Basel). 2022 May 2;13(5):813. doi: 10.3390/genes13050813 (PMC9140611; doi:10.3390/genes13050813)
Supplement: Supplementary file 1 [file genes-13-00813-s001.zip]

Archive with 2 entries (1 files):
- genes-1688186-supplementary/
- genes-1688186-supplementary/Supplementary Table S1-final.xlsx
