# Supplementary material for: Two Novel Variants of WDR26 in Chinese Patients with Intellectual Disability
Source: Genes (Basel). 2022 May 2;13(5):813. doi: 10.3390/genes13050813 (PMC9140611; doi:10.3390/genes13050813)
Supplement: Supplementary file 1 [file genes-13-00813-s001.zip › genes-1688186-supplementary/Supplementary Table S1-final.xlsx]

## Sheet: Sheet1
Features	Present	WDR26	WDR26 including this case	FBXO28	1q41-q42 microdeletion syndrome including WDR26
	patient	(n=23)	(n=24)	(n=10)	(n=29)
Developmental delay or intellectual disability	+	23/23	24/24	9/10	27/27
Seizures	-	22/23	22/24	10/10	17/27
CNS structural anomalies	+	15/22	16/23	9/10	18/24
Hypotonia	+	14/20	15/21	6/10	9/21
Abnormal gait	+	14/17	15/18	5/8	3/16
Limited speech	+	23/23	24/24	4/4	8/8
Happy and/or friendly personality	+	18/19	19/20	NA	4/4
Autistic and/or repetitive behaviors or posturing	+	11/17	12/18	1/1	3/3
Coarse facial features	+	15/23	16/24	1/1	18/22
Full cheeks as a child	-	18/21	18/22	1/1	9/10
Large irises or rounded/short/slanting palpebral fissures	+(rounded)	15/23(rounded)	16/24(rounded)	3/10(short)	7/12(slanting)
Abnormal eyebrows	-	11/23	11/24	1/1	6/13
Depressed nasal root	+	12/23	13/24	2/2	18/22
Anteverted nares	+	15/23	16/24	NA	12/16
Full nasal tip	+	19/23	20/24	1/1	14/20
Prominent maxilla	-	16/23	16/24	0/1	10/17
protruding or full ,tented upper lip	+	16/23	17/24	3/3	13/18
Wide mouth	+	12/17	13/18	0/1	8/17
Decreased cupid’s bow	+	11/23	12/24	NA	12/15
Widely spaced teeth	+	18/21	19/22	1/1	9/10
Abnormal gums	+	13/19	14/20	2/2	8/9
Hypertelorism	-	5/15	5/16	3/3	13/21
Ophthalmologic abnormalities	-	10/17	10/18	2/10	3/8
Nail hypoplasia	-	3/13	3/14	1/1	6/6
Short stature	-	3/21	3/22	1/1	5/19
Digit abnormalities	-	5/14	5/15	2/2	8/10
Gastrointestinal dysfunctions	+	11/16	12/17	8/8	7/8
Orthopaedic disorders	-	13/17	13/18	3/10	15/15

## Sheet: Sheet2
Table S1. Full list of 28 variants identified in WDR26 gene
Patient	cDNA notation (NM_025160.6)	Perdicted effect on protein	Variant type	Reference	PMID
1	c.1276G>T	p.Glu426∗	stop_gained	Skraban et al. 2017	28686853
2	c.1161_1162del	p.His389Profs∗6	frameshift_variant	Skraban et al. 2017	28686853
3	c.1457del	p.Val486Glufs∗9	frameshift_variant	Skraban et al. 2017	28686853
4	c.644T>C	p.Leu215Pro	missense_variant	Skraban et al. 2017	28686853
5	c.904_905del	p.Gln302Aspfs∗22	frameshift_variant	Skraban et al. 2017	28686853
6	c.850G>A	p.Asp284Asn	missense_variant	Skraban et al. 2017	28686853
7	c.137C>A	p.Ser46∗	stop_gained	Skraban et al. 2017	28686853
8	c.1570C>T	p.Gln524∗	stop_gained	Skraban et al. 2017	28686853
9	c.762T>G	p.Ser254Arg	missense_variant	Skraban et al. 2017	28686853
10	c.1284G>A	p.Trp428∗	stop_gained	Skraban et al. 2017	28686853
11	c.1419+2dup	splice site	splice_donor_variant&intron_variant	Skraban et al. 2017	28686853
12	c.835C>T	p.Arg279∗	stop_gained	Skraban et al. 2017	28686853
13	c.574dup	p.Ile192Asnfs∗8	frameshift_variant	Skraban et al. 2017	28686853
14	c.514T>A	p.Trp172Arg	missense_variant	Skraban et al. 2017	28686853
15	c.1149_1158+1del	p.Val384fs	splice_donor_variant&intron_variant	Skraban et al. 2017	28686853
16	c.69dup	p.Gly24ArgfsTer48	frameshift_variant	Pavinato et al. 2021	33675273
17	c.1076G > A	p.Trp359Ter	missense_variant	Pavinato et al. 2021	33675273
18*	3 alleles: c.1644 + 1G c.1644 + 1G > C c.1644 + 1G > A	p.Ile522Metfs*13	splice_donor_variant&intron_variant	Cospain et al. 2021	33506510
19	c.12del	p.Asn4Lysfs*71	frameshift_variant	Cospain et al. 2021	33506510
20	c.266C > G	p.Ser89*	stop_gained	Cospain et al. 2021	33506510
21	c.1042C > T	p.Gln348*	stop_gained	Cospain et al. 2021	33506510
22	c.1856_1857del	p.Val619Glufs*16	frameshift_variant	Cospain et al. 2021	33506510
23	c.1529G > A	p.Arg510Gln	missense_variant	Cospain et al. 2021	33506510
24	c.550_556del	p.Pro184Cysfs*9	frameshift_variant	Jiao et al. 2019	30945278
25	c.725C>T	p.Pro242Leu	missense_variant	Iossifov et al. 2014	25363768
26	c.1130C>G	p.Thr377Arg	missense_variant	Takata et al. 2018	29346770
27	c.977del	p.Asn326Ilefs*2	frameshift_variant	This study
28	c.1020-2A>G	p.Arg340Serfs*29	splice_acceptor_variant&intron_variant	This study
* In patient 18, Sanger sequencing detected three variants: the wild-type allele NM_025160.6:c.1644 + 1G and the two substitutions c.1644 + 1G > C and c.1644 + 1G > A in the forward sequence and the reverse sequence.
